# Supplementary material for: Effect of Omega-3 Fatty Acid Intake on Circulating Biomarkers of Atrial Fibrillation-Related Pathways in the PREDIMED-Plus Study
Source: Nutrients. 2026 May 23;18(11):1669. doi: 10.3390/nu18111669 (PMC13257648; doi:10.3390/nu18111669)
Supplement: Supplementary file 1 [file nutrients-18-01669-s001.zip]

Archive with 1 entries (1 files):
- nutrients-4275386-supplementary.pdf
